# Supplementary material for: Nitrogen-Containing Secondary Metabolites from a Deep-Sea Fungus Aspergillus unguis and Their Anti-Inflammatory Activity
Source: Mar Drugs. 2022 Mar 20;20(3):217. doi: 10.3390/md20030217 (PMC8948696; doi:10.3390/md20030217)
Supplement: Supplementary file 1 [file marinedrugs-20-00217-s001.zip]

Archive with 1 entries (1 files):
- marinedrugs-1641719-SI.pdf
